# Supplementary material for: Cross-Cultural Comparison of ICD-11 Adjustment Disorder Prevalence and Its Risk Factors in Japanese and Lithuanian Adolescents
Source: Brain Sci. 2022 Aug 31;12(9):1172. doi: 10.3390/brainsci12091172 (PMC9496776; doi:10.3390/brainsci12091172)
Supplement: Supplementary file 1 [file brainsci-12-01172-s001.zip]

Archive with 1 entries (1 files):
- brainsci-1833857-supplementary.pdf
